# Supplementary material for: Identification and verification of ferroptosis-related genes in the synovial tissue of osteoarthritis using bioinformatics analysis
Source: Front Mol Biosci. 2022 Aug 29;9:992044. doi: 10.3389/fmolb.2022.992044 (PMC9465169; doi:10.3389/fmolb.2022.992044)
Supplement: Supplementary file 1 [file Table2.XLSX]

## Sheet: Sheet1
Top 10 in network string_interactions.tsv ranked by MCC method
Rank	Name	Score
1	IL6	705
2	IL1B	582
3	JUN	528
4	ATF3	408
5	EGR1	384
6	CDKN1A	314
7	CD44	153
8	GDF15	132
9	ZFP36	126
10	ZEB1	98
