# Supplementary material for: Identification and verification of ferroptosis-related genes in the synovial tissue of osteoarthritis using bioinformatics analysis
Source: Front Mol Biosci. 2022 Aug 29;9:992044. doi: 10.3389/fmolb.2022.992044 (PMC9465169; doi:10.3389/fmolb.2022.992044)
Supplement: Supplementary file 2 [file Table3.XLSX]

## Sheet: Sheet1
Mixture	B cells naive	B cells memory	Plasma cells	T cells CD8	T cells CD4 naive	T cells CD4 memory resting	T cells CD4 memory activated	T cells follicular helper	T cells regulatory (Tregs)	T cells gamma delta	NK cells resting	NK cells activated	Monocytes	Macrophages M0	Macrophages M1	Macrophages M2	Dendritic cells resting	Dendritic cells activated	Mast cells resting	Mast cells activated	Eosinophils	Neutrophils	Correlation	RMSE
GSM1332201	0.0438104	0	0.00752201	0	0	0.0841919	0	0.0198878	0	0.022112	0	0.00658333	0.0259466	0.0610443	0.037708	0.414336	0.0555716	0	0.101364	0.0595787	0.0134436	0.0469	0.218325	1.00081
GSM1332202	0.0048543	0.0370312	0.00956265	0	0	0.0979854	0	0.0171487	0.0329805	0	0	0.0735329	0.0533335	0	0.0328499	0.363271	0	0	0	0.27745	0	0	0.323599	0.963458
GSM1332203	0.0463234	0.0124854	0.00219256	0	0	0.237327	0	0	0.0112911	0.0369659	0	0.0402055	0.0130007	0.0148784	0.0490664	0.221542	0.0941231	0	0.00250221	0.218096	0	0	0.145293	1.03317
GSM1332204	0.00839246	0.0450979	0.0123808	0	0	0.135885	0	0	0	0.0384271	0	0	0.0357211	0.0174173	0.0407477	0.395063	0.0476156	0	0	0.207448	0.0158046	0	0.165136	1.02926
GSM1332205	0	0.0873733	0	0	0	0.117508	0	0	0.00543368	0.0519881	0	0.00815581	0.0232513	0	0.0675127	0.268023	0.0123363	0	0	0.356242	0	0.00217531	0.111772	1.07972
GSM1332206	0.0802709	0	0.0076012	0	0	0.132385	0	0.0186262	0.00827532	0.0155936	0	0.0259532	0.00194554	0	0.0447484	0.324335	0	0	0	0.309644	0.0306208	0	0.141477	1.05567
GSM1332207	0.0859667	0	0	0	0	0.213121	0	0	0.0188673	0.0633749	0.033728	0	0.0341923	0.000117673	0.144108	0.226165	0.023057	0	0.0427434	0.114559	0	0	0.134918	1.03469
GSM1332208	0.123349	0	0.00436576	0.0180666	0	0.171251	0	0	0.0195428	0	0.0589031	0	0.0273267	0	0.0557908	0.198655	0	0.00521639	0	0.317534	0	0	0.104287	1.06923
GSM1332209	0.0721674	0	0	0	0	0.101183	0	0.0275341	0.0238252	0	0.0408851	0	0.01266	0.0872778	0.0294999	0.450218	0.0108478	0	0.131432	0.00613853	0	0.00633185	0.343083	0.943632
GSM1332210	0.00689789	0.0606075	0.0115679	0	0	0.200556	0	0	0	0.0505419	0	0.0182416	0.0204313	0.00925632	0.136672	0.245456	0.0967885	0	0.0577546	0.0852288	0	0	0.381489	0.924292
GSM1332211	0.0399941	0.00328635	0.00422621	0.0172617	0	0	0.000147924	0.0459575	0.027193	0.00116199	0.0215485	0	0	0.232003	0.0329732	0.412359	0	0	0.131567	0.0194723	0	0.0108486	0.670267	0.762837
GSM1332212	0.0281155	0.0163015	0	0	0	0.0451076	0.00475069	0.0119421	0.0248268	0.0255482	0.00101403	0	0.0234579	0.16216	0.0155135	0.470257	0.0115074	0	0.159498	0	0	0	0.598589	0.809462
GSM1332213	0.0460189	0	0.0904624	0.0321877	0	0	0.0140416	0.035463	0.0443527	0	0	0.0249385	0.0199719	0.0223424	0.0342879	0.412915	0.0358453	0	0.187173	0	0	0	0.399075	0.916809
GSM1332214	0.0383206	0.00145075	0.00894588	0	0	0.0720126	0	0.0304371	0.0237471	0.0283917	0	0.00736507	0.0321359	0.186388	0.0621152	0.331985	0.016166	0	0.144763	0.0157756	0	0	0.485359	0.874986
GSM1332215	0.0166951	0.0612616	0.0567965	0	0	0.0991631	0.0275875	0	0.00179515	0.0262399	0.0175873	0	0.0186538	0.0352799	0.0378205	0.273647	0.0348301	0	0.280622	0	0	0.0120203	0.514866	0.864172
GSM1332216	0.0115124	0.00449912	0	0	0	0.0581337	0	0.0136081	0.0345729	0	0.0317345	0	0.0918245	0	0.0708179	0.356555	0.0515305	0	0.275212	0	0	0	0.557373	0.839007
GSM1332217	0.0522535	0	0.0669851	0	0	0.00851221	0	0.0158069	0.0303804	0.049709	0.00276868	0	0	0.154647	0.0318154	0.396726	0.0114183	0	0.168133	0	0	0.0108449	0.545065	0.843332
GSM1332218	0.0475743	0	0.0287418	0.00669594	0.00227892	0.000864929	0.00366867	0	0.0206988	0.0201697	0.00169072	0.00040306	0	0.0843017	0.0272679	0.591834	0.011825	0	0.13111	0	0	0.0208742	0.585749	0.814025
GSM1332219	0.0845251	0	0.057363	0.0107019	0	0.0753312	0	0.0341454	0.0574384	0	0.0105135	0	0.0245015	0	0.0458549	0.296608	0.0473099	0	0.250953	0	0	0.00475419	0.596391	0.825658
GSM1332220	0.0292432	0.0537591	0.112231	0	0.0012691	0.0802304	0.000551082	0	0.0416433	0.00835767	0.0142068	0	0.00977399	0	0.0497707	0.364638	0.0624502	0	0.171876	0	0	0	0.532563	0.854159
GSM1332221	0.0390345	0.0115159	0.16835	0.054589	0	0.0872675	0.024317	0.0517448	0	0	0	0.0187944	0.0578257	0.0532046	0.0617391	0.305092	0.0103479	0	0.0498966	0	0	0.00628116	0.45047	0.892369
GSM1332222	0.0670075	0.0766773	0.108058	0.00482661	0.036846	0.0327954	0.031716	0.0921378	0	0.0426644	0	0.00141323	0.0203872	0.0336561	0.0529884	0.2849	0.0323423	0	0.0643927	0	0	0.0171916	0.49326	0.873036
GSM1332223	0.0477385	0	0.127331	0.0517975	0	0.02266	0	0.0498753	0.0101131	0.0243927	0.00717359	0	0.0251644	0.172359	0.0797455	0.280512	0.0145189	0	0	0.0696505	0.00262032	0.0143482	0.568423	0.830091
GSM1332224	0.0237865	0.0826294	0.210119	0	0	0.106792	0.0455053	0.0753579	0	0.00794147	0	0.0135072	0.0282031	0.0562665	0.0811992	0.191497	0.0221351	0	0.0465605	0	0	0.00850039	0.55519	0.835778
GSM1332225	0.030187	0.0465036	0.163068	0.0868851	0	0.0949839	0.00491243	0.0278275	1.82857e-05	0	0.0432426	0	0	0.0327049	0.0907128	0.321946	0.00277146	0	0.0426581	0	0	0.0115784	0.509548	0.86207
GSM1332226	0.0945503	0	0.173338	0	0	0.0467242	0.00512382	0.0247378	0	0.0282385	0.00888803	0.0104579	0.0295787	0	0.106244	0.284828	0.0413881	0	0.11248	0	0	0.0334237	0.58506	0.821128
GSM1332227	0.0726655	0	0.0898009	0.0312102	0	0.113482	0.01664	0.00980816	0.0126952	0.00847983	0.0283427	0	0.016819	0.0068678	0.0383381	0.443035	0.0118188	0	0.0778058	0.00857036	0	0.0136206	0.578928	0.830402
GSM1332228	0.0688024	0	0.228086	0.10813	0	0	0.011318	0.0320631	0.00552618	0.0327515	0.010715	0	0.0248464	0.0417649	0.0495286	0.321857	0.00759652	0	0.0529969	0	0	0.00401785	0.502804	0.863867
GSM1332229	0.027708	0.00927252	0.170089	0.0785397	0	0.0197281	0.0261532	0.00746764	0	0.107589	0.00191226	0	0	0.0987249	0.031909	0.329903	0.0132624	0	0.0649583	0.000458447	0	0.012324	0.614528	0.806816
GSM1332230	0.00545414	0.02158	0.234939	0.0691631	0	0.0295236	0.0156645	0	0	0	0.0135625	0	0.0297588	0.0434546	0.0749274	0.336748	0.0131176	0	0.0903655	0	0	0.0217413	0.548748	0.838092
