# Supplementary material for: Identification and verification of ferroptosis-related genes in the synovial tissue of osteoarthritis using bioinformatics analysis
Source: Front Mol Biosci. 2022 Aug 29;9:992044. doi: 10.3389/fmolb.2022.992044 (PMC9465169; doi:10.3389/fmolb.2022.992044)
Supplement: Supplementary file 3 [file Table1.XLSX]

## Sheet: ROC
GSE12021	samples	class	CDKN1A	EGR1	ATF3	CD44	IL6	IL1B	JUN
	GSM302859	normal	1647.62	2587.03	1506.01	662.016	1242.02	500.904	578.477
	GSM302864	normal	607.524	1232.2	654.958	179.475	102.626	213.924	427.654
	GSM302866	normal	820.438	3021.87	490.931	218.394	105.358	167.264	1233.03
	GSM302870	normal	4560.63	3054.89	1184.02	1028.37	5774.64	2190.16	298.03
	GSM302876	OA	716.222	3271.63	501.982	88.5444	240.536	292.493	265.111
	GSM302880	OA	643.915	2177.21	359.715	78.5839	83.256	187.626	117.446
	GSM302930	OA	671.785	921.398	373.57	70.7181	83.8642	242.818	18.3351
	GSM303326	OA	851.449	887.752	491.059	121.044	84.0133	140.802	100.016
	GSM303341	OA	332.25	766.129	383.297	77.7536	80.0544	200.523	21.4732
	GSM303356	OA	530.913	474.908	257.198	24.8664	260.891	132.427	26.502
	GSM303358	OA	546.41	694.641	429.753	79.9035	103.071	255.362	16.2012
	GSM303360	OA	531.418	1071.88	487.229	49.1181	79.8381	245.04	21.9543
	GSM303362	OA	865.661	2574.44	433.643	50.0728	204.765	161.505	97.7913
	GSM303370	OA	681.52	1423.38	201.434	226.031	68.0208	212.591	308.905
	GSM303522	normal	3536.25	6108.78	2393.15	1322.81	3153.02	513.397	2062.03
	GSM303523	normal	573.96	727.411	230.087	55.3587	28.03	86.5731	435.975
	GSM303525	normal	1850.36	11430.7	3373.83	589.178	1214.16	734.602	3504.98
	GSM303531	normal	1907.18	12127	3781.42	669.467	949.608	1078.9	4998.14
	GSM303533	normal	3512.83	6801.65	5998.88	1002.34	5784.87	815.175	651.894
GSE1919	samples	group	CDKN1A	EGR1	ATF3	CD44	IL6	IL1B	JUN
	GSM34379	normal	1435	122.1	209.7	309.5	223.1	229.3	235.5
	GSM34383	normal	1066.2	131	168.8	346.9	610.8	442.9	309.6
	GSM34385	normal	1409.5	244.8	190.7	239.7	132.7	155.5	172
	GSM34388	normal	666.4	194.5	247.1	298.4	402.6	99.1	198
	GSM34391	normal	1647.6	47.2	232.7	89.6	1287.6	187.2	273
	GSM34393	OA	568.6	185.4	298.6	333.1	187.7	30	136.6
	GSM34394	OA	328.2	182	268.4	438.9	269.4	65.4	179
	GSM34395	OA	292.9	179.6	346.9	216.2	85.5	63.4	125.5
	GSM34396	OA	598.7	134.4	277.4	351.7	54.4	47.2	163.8
	GSM34397	OA	495.2	122.1	231.5	318.3	150	58.9	149.8
